# Supplementary material for: Ectopic Expression of Perilla frutescens WRI1 Enhanced Storage Oil Accumulation in Nicotiana benthamiana Leaves
Source: Plants (Basel). 2023 Feb 28;12(5):1081. doi: 10.3390/plants12051081 (PMC10005204; doi:10.3390/plants12051081)
Supplement: Supplementary file 1 [file plants-12-01081-s001.zip]

Archive with 2 entries (2 files):
- plants-2138600-supplementary Figures.pdf
- plants-2138600-Supplementary Tables.xlsx
