# Supplementary material for: Ectopic Expression of Perilla frutescens WRI1 Enhanced Storage Oil Accumulation in Nicotiana benthamiana Leaves
Source: Plants (Basel). 2023 Feb 28;12(5):1081. doi: 10.3390/plants12051081 (PMC10005204; doi:10.3390/plants12051081)
Supplement: Supplementary file 1 [file plants-12-01081-s001.zip › plants-2138600-Supplementary Tables.xlsx]

## Sheet: Supplementary Table S1.
	Supplementary Table S1. Primers used in this study
		Primer names	Primer Sequences
	Isolation and subcellular localization of PfWRIs	SacI-PfWRI1_F1	GGC GAG CTC ATG AAG AGA AAG TCT CCC TCA CCA GC
		XmaI-PfWRI1_R1	GCC CCG GGC ATG TTG CTG CAA GCT GAT ATG GTC
	RT-PCR, RT-qPCR	PfACT_F1	TAC AGA GGC ACC TCT CAA CCC
		PfACT_R1	CAC GAA CAA TTT CCG GCT CGG
		PfWRI1_F1	CAC CTG AGC CAG AAT CGA AAG
		PfWRI1_R1	GTC GAT GAT AAT GGC GAC GAC
	Transient expression in N. benthamiana leaves	qRT-NbACT2_F1	TGT TCT CAG TGG TGG CTC CA
		qRT-NbACT2_R1	TGG AAT GTG CTG AGG GAT GC
		qRT_NbBCCP2_F1	GGT TGG TGA CAA AGT GCA GAA
		qRT_NbBCCP2_R1	CAA CAC TGA CAG GCT TGC CA
		qRT_NbKAS1_F1	CCG AGC CTT CCG TTG AGT T
		qRT_NbKAS1_R1	GAC AAC GGA GTT GTG ACC ACC
		qRT-NbENR_F1	CAC GGC TGC ATT CCT AGC ATC
		qRT-NbENR_R1	TAG GAC TGT CGA CTC CCA CG
		qRT-NbFATA_F1	ACT AAC GGA TCA GCT TCT GCT
		qRT-NbFATA_R1	TCT CCA TTC AGT TCG GCC C
		qRT_NbPI-PKβ1 _F1	GGG TGC AGA GGA GAC CTT CA
		qRT_NbPI-PKβ1 _R1	GTG AGT AGA TTG GAG CCG CC
		qRT_NbPDH-E1α _F1	TGG TAA CGA TGC TCT TGC TG
		qRT_NbPDH-E1α _R1	CTC CAC CAT TCG ATT TCG TT
	Determination of PfWRI1A and PfWRI1B	qRT-PfWRI1B_F1	TCC GAG GAG CAC GAG AAC
		qRT-PfWRI1A_F1	TCC GAG GAG CAC GAG CAC
		PfWRI1A_R2	GAT AAT GGC GAC GAA GAA GGA GAA
		PfWRI1B_R2	GTC GAT GAT AAT GGC GAC GAC

## Sheet: Supplementary Table S2.
	Supplementary Table S2. The deduced amino acid sequence similarity of WRIs orthologs from various plant species
	The deduced amino acid sequence similarity of WRIs orthologs from various plant species was analyzed by a multiple sequence alignment program in the Clustalw website (https://www.genome.jp/tools-bin/clustalw).
		PfWRI1A	PfWRI1B	Ol34044	BnWRI1	PtWRI1	RcWRI1	GhWRI1	CsWRI1A	CsWRI1B	CsWRI1C	AtWRI1	CeWRI1	EgWRI1	AsWRI1	ZmWRI1a	ZmWRI1b	OsWRI1	JcWRI1	AlWRI1	VvWRI1	CnWRI1
	PfWRI1A		97	51	52	51	51	50	50	49	48	47	46	45	45	42	43	36	35	34	25	22
	PfWRI1B	97		51	52	51	49	49	48	48	49	47	48	46	46	43	41	36	35	36	28	22
	Ol34044	51	51		50	50	49	50	50	50	50	50	48	45	51	51	50	12	25	26	16	19
	BnWRI1	52	52	50		59	53	52	82	82	79	79	47	43	44	43	44	39	37	42	26	27
	PtWRI1	51	51	50	59		65	62	58	58	58	58	48	43	51	50	48	38	33	34	29	25
	RcWRI1	51	49	49	53	65		58	51	52	52	54	44	44	40	47	44	37	47	42	25	27
	GhWRI1	50	49	50	52	62	58		52	51	53	53	48	45	46	46	42	37	41	40	29	26
	CsWRI1A	50	48	50	82	58	51	52		97	96	88	48	43	43	44	41	38	40	47	26	23
	CsWRI1B	49	48	50	82	58	52	51	97		97	87	48	43	42	45	41	38	41	47	32	25
	CsWRI1C	48	49	50	79	58	52	53	96	97		86	47	43	42	44	42	38	40	50	32	25
	AtWRI1	47	47	50	79	58	54	53	88	87	86		50	45	41	43	42	40	42	52	29	25
	CeWRI1	46	48	48	47	48	44	48	48	48	47	50		43	49	49	49	40	28	28	22	28
	EgWRI1	45	46	45	43	43	44	45	43	43	43	45	43		45	43	43	26	30	22	21	43
	AsWRI1	45	46	51	44	51	40	46	43	42	42	41	49	45		65	62	41	32	31	30	29
	ZmWRI1a	42	43	51	43	50	47	46	44	45	44	43	49	43	65		86	36	28	29	24	20
	ZmWRI1b	43	41	50	44	48	44	42	41	41	42	42	49	43	62	86		37	27	28	23	28
	OsWRI1	36	36	12	39	38	37	37	38	38	38	40	40	26	41	36	37		63	55	55	49
	JcWRI1	35	35	25	37	33	47	41	40	41	40	42	28	30	32	28	27	63		56	45	45
	AlWRI1	34	36	26	42	34	42	40	47	47	50	52	28	22	31	29	28	55	56		45	39
	VvWRI1	25	28	16	26	29	25	29	26	32	32	29	22	21	30	24	23	55	45	45		41
	CnWRI1	22	22	19	27	25	27	26	23	25	25	25	28	43	29	20	28	49	45	39	41
